# Supplementary material for: Design and Validation of a Brain-Controlled Hip Exoskeleton for Assisted Gait Rehabilitation Training
Source: Micromachines (Basel). 2025 Nov 29;16(12):1364. doi: 10.3390/mi16121364 (PMC12734547; doi:10.3390/mi16121364)
Supplement: Supplementary file 1 [file micromachines-16-01364-s001.zip]

Archive with 1 entries (1 files):
- micromachines-4007490-supplementary.pdf
